# Supplementary material for: Smartphone Applications in Dentistry: A Scoping Review
Source: Dent J (Basel). 2023 Oct 20;11(10):243. doi: 10.3390/dj11100243 (PMC10605491; doi:10.3390/dj11100243)
Supplement: Supplementary file 1 [file dentistry-11-00243-s001.zip]

Archive with 1 entries (1 files):
- dentistry-2581704-supplementary.pdf
